# Supplementary material for: Unique and differential protein signatures within the mononuclear cells of HIV-1 and HCV mono-infected and co-infected patients
Source: Clin Proteomics. 2012 Sep 7;9(1):11. doi: 10.1186/1559-0275-9-11 (PMC3582525; doi:10.1186/1559-0275-9-11)
Supplement: Additional file 1 — Table S1. Differentially expressed proteins as analyzed by in-gel digestion and tandem mass spectrometry. 1MW = molecular weight in kDa; 2Exp = experimental; 3Theor = theoretical; 4pl = isoelectric point, number; 5P = peptide. *Protein levels of expression in ppm are depicted as shown in the scale at the bottom of the chart. [file 1559-0275-9-11-S1.xls]

## Sheet: Table S1- Final
Gel Spot	IPI	Protein	MW (Da)	Peptide	MH+	DeltaM	z	Xcorr	DeltaCn
#	Accession ID					(Da)
1	IPI00183968.4	TPM3 tropomyosin 3 isoform 1	32929.8
				R.KLVIIEGDLER.T	1284.75	0.497626	2	3.68243	0.345388
				R.ALKDEEKM*ELQEIQLK.E	1961.03	-0.911176	2	3.14251	0.402325
				K.M*ELQEIQLK.E	1147.6	0.260836	2	3.13258	0
				K.YSQKEDKYEEEIK.I	1688.8	1.48151	2	3.02799	0.41538
				K.LVIIEGDLER.T	1156.66	1.91144	2	2.94432	0.363879
				K.AADAEAEVASLNR.R	1316.64	0.12464	2	2.86049	0.206961
				K.YSQKEDKYEEEIK.I	1688.8	1.32599	2	2.83585	0.407472
2	IPI00026314.1	GSN Isoform 1 of Gelsolin	85644.2
				R.AQPVQVAEGSEPDGFWEALGGK.A	2272.09	1.28724	2	6.22566	0.627909
				K.TPSAAYLWVGTGASEAEK.T	1837.9	0.296249	2	5.93356	0.613768
				R.VHVSEEGTEPEAM*LQVLGPK.P	2166.07	0.155317	2	5.80257	0.618248
				K.N@WRDPDQTDGLGLSYLSSHIAN@VER.V	2845.34	-0.630516	3	5.44993	0.0496687
				R.VPFDAATLHTSTAM*AAQHGM*DDDGTGQK.Q	2905.27	-0.602939	3	5.18531	0.55448
				K.NWRDPDQTDGLGLSYLSSHIAN@VER.V	2844.35	0.3535	3	5.17924	0.0806834
				R.VPFDAATLHTSTAMAAQHGM*DDDGTGQK.Q	2889.28	0.286873	3	5.04803	0.134588
				K.N@WRDPDQTDGLGLSYLSSHIANVER.V	2844.35	0.3535	3	5.01021	0.0843374
				K.NWRDPDQTDGLGLSYLSSHIANVER.V	2843.37	1.33752	3	4.99029	0.533548
				R.DPDQTDGLGLSYLSSHIAN@VER.V	2388.13	0.326925	2	4.77703	0.0228761
				R.DPDQTDGLGLSYLSSHIANVER.V	2387.15	1.31094	2	4.66775	0.554449
				R.EVQGFESATFLGYFK.S	1722.84	-0.0631464	2	4.60176	0.575214
				R.DPDQTDGLGLSYLSSHIAN@VER.V	2388.13	-0.571953	3	4.56871	0.0282521
				K.DSQEEEKTEALTSAK.R	1665.78	0.595561	3	4.53622	0.413846
				K.PALPAGTEDTAKEDAANR.K	1826.89	1.22787	2	4.49993	0.0167651
				K.DSQEEEKTEALTSAK.R	1665.78	1.2647	2	4.48546	0.442155
				K.DSQEEEKTEALTSAK.R	1665.78	0.436809	3	4.47044	0.369789
				R.DPDQTDGLGLSYLSSHIANVER.V	2387.15	0.412063	3	4.43964	0.406294
				K.PALPAGTEDTAKEDAAN@R.K	1827.87	0.243858	2	4.42449	0.507127
				K.VSN@GAGTM*SVSLVADENPFAQGALK.S	2480.2	-0.0471514	2	4.40219	0.16311
				K.AGALNSN@DAFVLK.T	1320.68	-0.362953	2	4.3872	0.0812222
				R.VHVSEEGTEPEAM*LQVLGPK.P	2166.07	0.161835	3	4.38385	0.516164
				K.VSN@GAGTM*SVSLVADEN@PFAQGALK.S	2481.18	-0.259391	3	4.29935	0.157256
				K.AGALNSNDAFVLK.T	1319.7	0.486053	2	4.21959	0.0334657
				K.QTQVSVLPEGGETPLFK.Q	1829.96	1.43486	2	4.17969	0.529903
				K.AGALNSN@DAFVLK.T	1320.68	-0.497963	2	4.07837	0.0390472
				K.AGALN@SNDAFVLK.T	1320.68	-0.497963	2	4.05482	0.337362
				K.AGALN@SNDAFVLK.T	1320.68	-0.362953	2	4.03086	0.140435
				K.DSQEEEKTEALTSAK.R	1665.78	1.44451	2	3.97024	0.446684
				K.AGALN@SN@DAFVLK.T	1321.66	-1.34697	2	3.77108	0.290077
				K.SEDC#FILDHGK.D	1320.59	-0.319787	2	3.74355	0.480855
				K.VSNGAGTM*SVSLVADENPFAQGALK.S	2479.21	0.936865	2	3.68415	0.182474
				K.VSN@GAGTM*SVSLVADEN@PFAQGALK.S	2481.18	-1.03117	2	3.5989	0.2423
				K.HVVPNEVVVQR.L	1275.72	1.17255	3	3.55657	0.0904704
				K.VSNGAGTM*SVSLVADEN@PFAQGALK.S	2480.2	-0.0471514	2	3.33554	0.532695
				K.HVVPN@EVVVQR.L	1276.7	0.290203	2	3.33176	0.00152152
				K.HVVPNEVVVQR.L	1275.72	1.27422	2	3.3267	0.476583
				K.HVVPN@EVVVQR.L	1276.7	0.188536	3	3.23481	0.304594
				R.AQPVQVAEGSEPDGFWEALGGK.A	2272.09	-0.156805	3	3.14413	0.418957
				K.AGALNSNDAFVLK.T	1319.7	0.621063	2	3.11458	0.464569
				K.HVVPN@EVVVQR.L	1276.7	0.459637	2	2.99929	0.0837785
				K.AGALN@SN@DAFVLK.T	1321.66	-1.48198	2	2.79606	0.507988
				K.HVVPN@EVVVQR.L	1276.7	-0.441731	2	2.79222	0.104887
				K.HVVPNEVVVQR.L	1275.72	1.44365	2	2.74801	0.494917
				K.HVVPNEVVVQR.L	1275.72	-1.96833	2	2.62363	0.625765
				K.PALPAGTEDTAK.E	1170.6	0.0343532	2	2.60621	0.467094
				K.SEDC#FILDHGK.D	1320.59	-0.132287	2	2.58934	0.320769
				K.AGKEPGLQIWR.V	1254.7	0.469023	2	2.55036	0.30015
				K.PALPAGTEDTAK.E	1170.6	-0.0689183	2	2.55013	0.45466
3	IPI00010779.4	TPM4 Isoform 1 of Tropomyosin alpha-4 chain	28504.5
				K.EENVGLHQTLDQTLNELNC#I.-	2340.11	0.404499	2	5.9874	0.0212564
				K.EEN@VGLHQTLDQTLNELNC#I.-	2341.1	-0.579517	2	5.86013	0.043844
				K.EENVGLHQTLDQTLN@ELNC#I.-	2341.1	-0.579517	2	5.72489	0.103906
				K.EENVGLHQTLDQTLNELN@C#I.-	2341.1	-0.579517	2	5.36527	0.136632
				K.EEN@VGLHQTLDQTLNELN@C#I.-	2342.08	-1.56353	2	5.16933	-
				K.YSEKEDKYEEEIK.L	1689.79	0.341979	2	4.26298	0.308462
				K.YSEKEDKYEEEIK.L	1689.79	0.497497	2	4.24813	0.282392
				R.KLVILEGELER.A	1298.77	0.541868	3	3.78033	0.463433
				K.IQALQQQADEAEDR.A	1614.77	-0.0661896	2	3.58195	0.442256
				R.KLVILEGELER.A	1298.77	-0.339802	2	3.50936	0.405816
				K.EEN@VGLHQTLDQTLNELNC#I.-	2341.1	0.156614	3	3.45908	0.0392827
				K.LVILEGELER.A	1170.67	-0.268764	2	3.44597	0.451916
				R.KIQALQQQADEAEDR.A	1742.87	-0.303242	2	3.44075	0.497454
				K.EENVGLHQTLDQTLNELNC#I.-	2340.11	1.14063	3	3.3232	0.0549201
				K.EENVGLHQTLDQTLN@ELNC#I.-	2341.1	0.156614	3	3.26911	0.119897
				K.YSEKEDKYEEEIK.L	1689.79	1.96758	3	3.24091	0.14377
				K.EEN@VGLHQTLDQTLN@ELNC#I.-	2342.08	-0.827402	3	3.04434	0.155941
				K.C#GDLEEELK.N	1092.49	0.195875	2	2.88823	0.270859
4	IPI00216691.5	PFN1 Profilin-1	15044.6
				R.SSFYVN@GLTLGGQK.C	1471.74	0.201404	2	5.00808	-
				R.SSFYVN@GLTLGGQK.C	1471.74	-0.212903	2	4.59449	-
				R.DSLLQDGEFSM*DLR.T	1641.74	0.0606705	2	4.57055	-
				R.SSFYVN@GLTLGGQK.C	1471.74	0.338244	2	4.19998	-
				R.SSFYVN@GLTLGGQK.C	1471.74	-0.192517	2	3.84169	-
				R.DSLLQDGEFSM*DLR.T	1641.74	-0.442259	2	3.66158	-
				R.DSLLQDGEFSM*DLR.T	1641.74	-0.70825	2	3.65195	-
				R.DSLLQDGEFSM*DLR.T	1641.74	-1.28992	2	3.58717	-
				K.DSPSVWAAVPGK.T	1213.62	0.86802	2	3.43957	-
				R.DSLLQDGEFSMDLR.T	1625.75	1.02165	2	3.42676	-
				K.DSPSVWAAVPGK.T	1213.62	0.359841	2	3.09714	-
				K.DSPSVWAAVPGK.T	1213.62	-0.0840067	2	3.06223	-
5	IPI00220644.8	PKM2 Isoform M1 of Pyruvate kinase isozymes M1/M2	58025.1
				K.GADFLVTEVEN@GGSLGSK.K	1780.86	1.53048	2	6.16507	0.525013
				K.GADFLVTEVEN@GGSLGSK.K	1780.86	1.29	2	5.95471	0.486848
				K.GADFLVTEVEN@GGSLGSK.K	1780.86	1.29012	2	5.75249	0.507843
				R.AEGSDVANAVLDGADC#IM*LSGETAK.G	2510.14	0.704799	2	5.45238	0.0194334
				R.AEGSDVAN@AVLDGADC#IM*LSGETAK.G	2511.12	-0.279217	2	5.34642	0.554886
				K.KGVNLPGAAVDLPAVSEK.D	1764.99	0.313206	2	5.27277	0.0207366
				R.RFDEILEASDGIM*VAR.G	1837.91	0.474746	3	5.19983	0.47386
				K.KGVN@LPGAAVDLPAVSEK.D	1765.97	-0.67081	2	5.16343	0.588172
				R.AEGSDVAN@AVLDGADC#IM*LSGETAK.G	2511.12	1.88465	3	4.99703	0.570505
				K.GVNLPGAAVDLPAVSEK.D	1636.89	0.199185	2	4.93843	0.0992773
				K.DPVQEAWAEDVDLR.V	1642.77	0.344541	2	4.82709	0.529751
				K.IYVDDGLISLQVK.Q	1462.82	0.539246	2	4.74514	0.427318
				K.C#DEN@ILWLDYK.N	1469.66	-0.320963	2	4.63688	0.000488221
				K.C#DENILWLDYK.N	1468.68	0.663053	2	4.63461	0.455407
				R.AGKPVIC#ATQM*LESM*IK.K	1908.96	0.887805	3	4.59756	0.463243
				K.GVN@LPGAAVDLPAVSEK.D	1637.87	-0.784831	2	4.44816	0.467391
				R.TATESFASDPILYRPVAVALDTK.G	2465.29	0.520072	2	4.41171	0.562542
				R.LNFSHGTHEYHAETIK.N	1883.9	1.26233	2	4.40439	0.00352566
				R.LN@FSHGTHEYHAETIK.N	1884.89	0.278317	2	4.38886	0.555741
				K.KGVNLPGAAVDLPAVSEK.D	1764.99	1.8547	3	4.33497	0.0992928
				R.LN@FSHGTHEYHAETIK.N	1884.89	0.272078	3	4.17611	0.000362978
				R.LNFSHGTHEYHAETIK.N	1883.9	1.25609	3	4.17459	0.398444
				R.NTGIIC#TIGPASR.S	1359.7	0.301119	2	4.08455	0.142952
				R.NTGIIC#TIGPASR.S	1359.7	1.62448	2	3.99165	0.18181
				R.LDIDSPPITAR.N	1197.65	-0.0915446	2	3.96299	0.354763
				K.KGVN@LPGAAVDLPAVSEK.D	1765.97	0.870681	3	3.90454	0.448912
				R.AEGSDVAN@AVLDGADC#IMLSGETAK.G	2495.13	0.240831	3	3.83361	0.605191
				R.AGKPVIC#ATQM*LESM*IK.K	1908.96	1.29187	2	3.69238	0.522522
				R.TATESFASDPILYR.P	1570.77	-0.453061	2	3.62557	0.492431
				R.N@TGIIC#TIGPASR.S	1360.69	-0.682897	2	3.50065	0.485126
				R.LNFSHGTHEYHAETIK.N	1883.9	0.29993	2	3.48261	0.0507672
				K.KGDVVIVLTGWRPGSGFTN@TM*R.V	2408.24	-0.564069	3	3.42775	0.0680474
				K.GADFLVTEVEN@GGSLGSK.K	1780.86	1.66341	2	3.30744	0.408365
				R.LN@FSHGTHEYHAETIK.N	1884.89	-0.684086	2	3.30581	0.522331
				R.N@TGIIC#TIGPASR.S	1360.69	0.640467	2	3.26593	0.490811
				K.DPVQEAWAEDVDLR.V	1642.77	0.532882	3	3.24927	0.344498
				R.LDIDSPPITAR.N	1197.65	-0.0424724	2	3.21214	0.331108
				K.KGDVVIVLTGWRPGSGFTNTM*R.V	2407.26	0.419947	3	3.1945	0.446248
				R.TATESFASDPILYRPVAVALDTK.G	2465.29	0.6345	3	3.13102	0.454194
				K.ITLDNAYM*EK.C	1213.58	0.0542351	2	3.11121	0.072789
				K.ITLDNAYMEK.C	1197.58	0.419267	2	3.05424	0.0219642
				R.PVAVALDTK.G	913.535	-0.110701	2	3.05348	0.602582
				K.ITLDN@AYMEK.C	1198.57	-0.564749	2	2.98716	0.40349
				R.VNFAMNVGK.A	979.503	-0.00291523	2	2.9507	0.166462
				K.GDVVIVLTGWR.P	1214.69	0.761059	2	2.89402	0.390775
				K.ITLDN@AYM*EK.C	1214.56	-0.929781	2	2.88475	0.393376
				R.LDIDSPPITAR.N	1197.65	0.402962	2	2.75107	0.162824
				R.NTGIICTIGPASR.S	1302.68	0.318188	2	2.64436	0.133674
				K.GDYPLEAVR.M	1019.52	1.61588	2	2.62413	0.398297
				R.RFDEILEASDGIM*VAR.G	1837.91	0.0907264	2	2.60083	0.326613
				R.TATESFASDPILYR.P	1570.77	0.613468	2	2.5642	0.223007
6	IPI00032140.4	SERPINH1 Serpin H1	46411.2
				R.TDGALLVNAM*FFK.P	1442.73	0.223364	2	4.94617	-
				R.TGLYNYYDDEKEK.L	1637.73	0.282836	2	4.41621	-
				R.TDGALLVN@AM*FFKPHWDEK.F	2236.07	0.491391	3	3.92766	-
				R.TDGALLVNAMFFK.P	1426.74	-0.462751	2	3.90465	-
				K.LSSLIILM*PHHVEPLER.L	2000.1	1.20548	2	3.87717	-
				K.GVVEVTHDLQK.H	1224.66	0.359959	2	3.48285	-
				K.HLAGLGLTEAIDK.N	1337.74	-0.391952	2	3.47245	-
				R.TGLYN@YYDDEKEK.L	1638.72	-0.40975	3	3.42738	-
				K.GVVEVTHDLQK.H	1224.66	0.569065	2	3.38984	-
				K.HLAGLGLTEAIDK.N	1337.74	1.17719	3	3.21396	-
				K.AVAISLPK.G	798.508	1.38975	2	2.54023	-
7	IPI00022774.3	VCP Transitional endoplasmic reticulum ATPase	89265.9
				R.ETVVEVPQVTWEDIGGLEDVK.R	2342.18	0.490353	2	5.93281	0.655438
				R.LIVDEAINEDNSVVSLSQPK.M	2170.12	0.19122	2	5.87905	0.0189747
				R.LIVDEAINEDN@SVVSLSQPK.M	2171.11	-0.792796	2	5.7675	0.0262166
				R.LIVDEAIN@EDNSVVSLSQPK.M	2171.11	-0.792796	2	5.72492	0.326551
				R.EDEEESLN@EVGYDDIGGC#R.K	2186.87	-0.73621	2	5.58597	0.0126577
				R.AVANETGAFFFLIN@GPEIM*SK.L	2273.12	0.0145709	2	5.54721	0.0844901
				R.EDEEESLNEVGYDDIGGC#R.K	2185.88	0.247806	2	5.51526	0.665925
				R.LIVDEAINEDN@SVVSLSQPK.M	2171.11	0.190162	3	5.13178	0.0206815
				R.VINQILTEM*DGM*STK.K	1711.82	0.241134	2	5.08532	0.0734339
				R.AVAN@ETGAFFFLIN@GPEIM*SK.L	2274.1	-0.969445	2	5.07852	0.17711
				R.LIVDEAIN@EDNSVVSLSQPK.M	2171.11	0.190162	3	5.02565	0.0435136
				K.N@APAIIFIDELDAIAPK.R	1811.98	0.525377	2	4.91159	0.0507915
				R.LIVDEAINEDNSVVSLSQPK.M	2170.12	1.17418	3	4.90848	0.125402
				R.ELQELVQYPVEHPDK.F	1823.92	0.402955	2	4.80296	0.410714
				R.VINQILTEMDGM*STK.K	1695.83	0.526698	2	4.7832	0.0453975
				K.GPELLTM*WFGESEANVR.E	1951.92	0.279869	2	4.71664	0.0967652
				R.VIN@QILTEM*DGM*STK.K	1712.81	-0.742882	2	4.71188	0.48711
				R.IVSQLLTLM*DGLK.Q	1446.82	1.53994	2	4.69089	0.498128
				K.NAPAIIFIDELDAIAPK.R	1810.99	1.50939	2	4.66212	0.555075
				R.VIN@QILTEMDGM*STK.K	1696.81	-0.457318	2	4.56605	0.189985
				R.AVANETGAFFFLINGPEIM*SK.L	2272.13	0.998587	2	4.56475	0.181814
				K.M*TN@GFSGADLTEIC#QR.A	1816.78	1.48445	2	4.55376	0.521612
				R.AVAN@ETGAFFFLINGPEIM*SK.L	2273.12	0.0145709	2	4.53865	0.642017
				R.QTN@PSAM*EVEEDDPVPEIR.R	2172.96	-0.471318	2	4.5359	0.0103933
				R.QTNPSAM*EVEEDDPVPEIR.R	2171.98	0.512698	2	4.48876	0.550327
				R.LIVDEAIN@EDN@SVVSLSQPK.M	2172.09	-0.793854	3	4.48825	0.473766
				R.KYEM*FAQTLQQSR.G	1645.8	-0.273364	2	4.46285	0.487646
				K.GPELLTM*WFGESEAN@VR.E	1952.91	-0.704147	2	4.26024	0.49432
				R.LGDVISIQPC#PDVK.Y	1540.8	0.40056	2	4.20648	0.487264
				K.AIANEC#QANFISIK.G	1578.79	0.333524	2	4.14031	0.0975889
				R.QAAPC#VLFFDELDSIAK.A	1923.95	0.503049	2	4.07052	0.58325
				R.LIVDEAIN@EDN@SVVSLSQPK.M	2172.09	-1.77681	2	3.95924	0.664
				R.VINQILTEMDGMSTK.K	1679.83	0.643562	2	3.92754	0.110456
				K.VVETDPSPYC#IVAPDTVIHC#EGEPIKR.E	3081.5	0.514225	3	3.90244	0.534168
				R.VINQILTEM*DGMSTK.K	1695.83	0.526698	2	3.87446	0.210285
				R.VIN@QILTEM*DGMSTK.K	1696.81	-0.457318	2	3.77736	0.535106
				K.AIAN@EC#QANFISIK.G	1579.78	-0.650492	2	3.73626	0.100971
				K.AIANEC#QAN@FISIK.G	1579.78	-0.650492	2	3.72226	0.350726
				R.GILLYGPPGTGK.T	1172.67	-0.00046782	2	3.66401	0
				K.NAPAIIFIDELDAIAPK.R	1810.99	0.498942	3	3.60336	0.086548
				R.VIN@QILTEMDGMSTK.K	1680.82	-0.340454	2	3.49372	0.435205
				R.LDQLIYIPLPDEK.S	1556.86	-1.21038	2	3.47394	0.443775
				K.GDDLSTAILK.Q	1032.56	0.599864	2	3.41074	0.340585
				K.GVLFYGPPGC#GK.T	1251.62	0.606334	2	3.4046	0
				K.N@APAIIFIDELDAIAPK.R	1811.98	-0.485074	3	3.29149	0.354466
				R.EAVC#IVLSDDTC#SDEK.I	1840.79	-0.264088	2	3.2617	0.190235
				R.AHVIVM*AATNRPNSIDPALR.R	2162.15	1.05041	3	3.20567	0.060755
				K.M*DELQLFR.G	1067.52	0.336875	2	3.04935	0.214558
				R.AHVIVM*AATNRPN@SIDPALR.R	2163.13	0.0663926	3	3.01091	0.104149
				R.WALSQSN@PSALR.E	1330.67	1.53087	2	3.00195	0.398115
				R.KGDIFLVR.G	947.567	0.235749	2	2.9945	0.324129
				R.EVDIGIPDATGR.L	1242.63	1.55668	2	2.96773	0.210958
				K.DVDLEFLAK.M	1049.55	-0.0403188	2	2.69068	0.132564
				R.LEILQIHTK.N	1094.66	0.473842	2	2.65724	0.326367
				K.AIAN@EC#QAN@FISIK.G	1580.76	-1.63451	2	2.57854	-
8	IPI00219757.13	GSTP1 Glutathione S-transferase P	23341
				K.FQDGDLTLYQSNTILR.H	1883.95	0.345934	2	5.34524	0.0181736
				K.FQDGDLTLYQSN@TILR.H	1884.93	-0.638082	2	5.2481	0.511114
				K.AFLASPEYVNLPIN@GN@GK.Q	1905.96	0.384039	2	4.7279	0.0389997
				K.ALPGQLKPFETLLSQNQGGK.T	2126.16	1.461	3	4.58309	0.0953351
				K.AFLASPEYVN@LPIN@GN@GK.Q	1906.94	-0.599977	2	4.54352	0.133024
				K.EEVVTVETWQEGSLK.A	1733.86	1.748	2	4.32161	0.511985
				K.ALPGQLKPFETLLSQN@QGGK.T	2127.14	0.476988	3	4.14616	0.381581
				K.AFLASPEYVN@LPINGN@GK.Q	1905.96	0.384039	2	4.09898	0.160658
				K.AFLASPEYVN@LPIN@GNGK.Q	1905.96	0.384039	2	3.96833	0.346636
				K.AFLASPEYVNLPIN@GNGK.Q	1904.98	1.36805	2	3.08904	-
				R.M*LLADQGQSWK.E	1292.63	0.390695	2	3.05115	0.296896
				K.ASC#LYGQLPK.F	1136.58	-0.550686	2	2.51849	0.199192
9	IPI00033143.1	EIF3K Eukaryotic translation initiation factor 3 subunit K	25043.4
				K.FIC@HVVGITYQHIDR.W	1857.94	0.944941	3	4.41207	-
				K.ENAYDLEANLAVLK.L	1562.81	-0.426011	2	3.44609	-
				R.YNPENLATLER.Y	1319.66	0.756325	2	2.96752	-
10	IPI00643041.3	GTP-binding nuclear protein Ran	24407.6
				K.SNYNFEKPFLWLAR.K	1784.91	0.449008	3	4.4369	0.00632369
				K.SNYN@FEKPFLWLAR.K	1785.9	-0.535008	3	4.40884	0.0187251
				K.SN@YNFEKPFLWLAR.K	1785.9	-0.535008	3	4.35382	0.123563
				R.VC#EN@IPIVLC#GNK.V	1516.75	-0.685067	2	4.31901	0.0110838
				R.VC#ENIPIVLC#GNK.V	1515.77	0.298949	2	4.27114	0.085216
				K.SNYN@FEKPFLWLAR.K	1785.9	-0.649619	2	4.25982	0.016818
				K.SN@YNFEKPFLWLAR.K	1785.9	-0.649619	2	4.18818	0.0298764
				K.SNYNFEKPFLWLAR.K	1784.91	0.334397	2	4.13256	0.275236
				R.VC#ENIPIVLC#GN@K.V	1516.75	-0.685067	2	3.95096	0.366239
				K.SN@YN@FEKPFLWLAR.K	1786.88	-1.51902	3	3.88866	0.506845
				K.FNVWDTAGQEK.F	1294.61	0.413459	2	3.6284	0.0817801
				K.FN@VWDTAGQEK.F	1295.59	-0.570557	2	3.33167	0.379227
				K.NLQYYDISAK.S	1214.61	-0.103056	2	3.20487	0.14503
				K.SN@YN@FEKPFLWLAR.K	1786.88	-1.63363	2	3.08737	0.490055
				K.KNLQYYDISAK.S	1342.7	0.49473	2	2.94281	0.0768153
				K.N@LQYYDISAK.S	1215.59	-1.08707	2	2.74007	0.430022
				K.KN@LQYYDISAK.S	1343.68	-0.489286	2	2.71676	0.305009
11	IPI00414676.6	Heat shock protein HSP 90-beta	83212.2
				R.YHTSQSGDEM*TSLSEYVSR.M	2192.94	0.137861	2	5.1604	-
				R.NPDDITQEEYGEFYK.S	1847.8	0.482573	2	4.66323	-
				R.YHTSQSGDEM*TSLSEYVSR.M	2192.94	-0.282868	3	4.17912	-
				R.RAPFDLFENK.K	1236.64	0.564071	2	2.98198	-
12	IPI00003815.3	ARHGDIA Rho GDP-dissociation inhibitor 1	23192.7
				K.SIQEIQELDKDDESLR.K	1917.94	-1.35083	2	4.43181	0.478958
				K.IDKTDYM*VGSYGPR.A	1617.76	0.518851	3	3.67929	0.309008
				K.SIQEIQELDKDDESLRK.Y	2046.03	0.416557	3	3.61569	0.354542
				K.SIQEIQELDKDDESLRK.Y	2046.03	-0.452143	2	2.76089	0.21101
				K.TDYM*VGSYGPR.A	1261.55	0.47343	2	2.73432	0.36468
13	IPI00013894.1	STIP1 Stress-induced-phosphoprotein 1	62599.5
				K.DC#EEC#IQLEPTFIK.G	1781.81	0.849802	2	5.1471	-
				R.AM*ADPEVQQIM*SDPAM*R.L	1937.84	0.628149	2	4.66547	-
				K.LM*DVGLIAIR.-	1116.64	1.74808	2	3.94206	-
				R.LAYINPDLALEEK.N	1488.79	-0.0802776	2	3.71737	-
				R.KAAALEFLNR.F	1132.65	0.575995	2	3.46639	-
				K.AAALEFLNR.F	1004.55	-0.198182	2	3.24178	-
				K.DPQALSEHLK.N	1137.59	-0.138034	2	3.13727	-
				K.DPQALSEHLK.N	1137.59	0.0418979	2	2.71922	-
				K.YKDAIHFYNK.S	1298.65	-0.43986	2	2.67786	-
	symbol	Meaning
	*	oxidation
	#	carbamidomethylation
	@	deamidation
	.	Trypsin cleavege sites

## Sheet: Table S2 - Final
Gel Spot	IPI	Protein	MW (kDa)	Peptide	MH+	DeltaM	z	Xcorr	∆ score
#	Accession ID					(ppm)
15	IPI:IPI00003362.2	HSPA5 protein	72.3775
				IINEPTAAAIAYGLDK	1661.09	716.89	2	4.92242	0.517001
				KSDIDEIVLVGGSTR	1588.43	-267.737	2	4.56309	0.508183
				NELESYAYSLK	1317.29	496.411	2	3.91243	0.4584
				NQLTSNPENTVFDAK	1678.64	497.831	2	3.69487	1
				ITPSYVAFTPEGER	1567.43	412.166	2	3.68419	0.447098
				KKELEEIVQPIISK	1655.42	872.18	3	3.67133	0.212221
				VEIIANDQGNR	1229.36	596.567	2	3.65712	0.335133
				ELEEIVQPIISK	1397.69	-71.1422	2	3.63415	0.427219
				IINEPTAAAIAYGLDK	1660.85	576.637	3	3.53385	1
				NQLTSNPENTVFDAK	1678.39	348.662	2	3.50081	0.354661
				SDIDEIVLVGGSTR	1461.33	391.614	2	3.42177	1
				TKPYIQVDIGGGQTK	1605.44	358.883	2	3.38442	1
				KSDIDEIVLVGGSTR	1588.11	-471.408	2	3.37767	1
				VEIIANDQGNR	1229.2	467.94	2	3.36783	0.270812
				ITPSYVAFTPEGER	1567.01	144.143	2	3.31979	1
				TFAPEEISAMVLTK	1537.39	383.433	2	3.30323	1
				NQLTSNPENTVFDAK	1677.83	14.2526	2	3.25123	1
				ITPSYVAFTPEGER	1567.31	336.259	2	3.22193	1
				VEIIANDQGNR	1229.29	539.503	2	3.20958	0.363154
				VEIIANDQGNR	1228.62	-3.87644	2	3.14545	0.266059
				TWNDPSVQQDIK	1431.12	301.266	2	3.12863	0.278918
				ELEEIVQPIISK	1398.21	298.882	2	3.08827	0.320957
				NELESYAYSLK	1317.33	524.567	2	3.08691	0.332391
				TWNDPSVQQDIK	1431.15	321.219	2	3.03902	0.169982
				KKELEEIVQPIISK	1654.68	426.217	2	3.01857	1
				DAGTIAGLNVmR	1233.67	36.3983	2	3.01483	1
				NELESYAYSLK	1316.81	132.646	2	2.97806	1
				DAGTIAGLNVmR	1234.37	599.08	2	2.89699	1
				TWNDPSVQQDIK	1430.6	-65.108	2	2.87075	0.27492
				ITPSYVAFTPEGER	1567.26	306.127	2	2.79428	1
				NELESYAYSLK	1317.16	399.89	2	2.76877	1
				DAGTIAGLNVmR	1233.95	264.415	2	2.62837	0.134447
				VEIIANDQGNR	1229.34	575.33	2	2.46213	1
				TFAPEEISAmVLTK	1552.66	-85.3248	2	2.41759	1
				NELESYAYSLK	1316.86	172.686	2	2.24447	1
				VEIIANDQGNR	1229.04	337.592	2	2.10613	1
				TWNDPSVQQDIK	1430.46	-164.617	2	2.08793	1
				ELEEIVQPIISK	1398.24	323.145	2	2.07299	1
				NELESYAYSLK	1317.28	489.279	2	2.03521
17	IPI:IPI00419585.9	Peptidyl-prolyl cis-trans isomerase A
				KITIADcGQLE	1247.65	17.4951	2	3.51784	0.443864
				SIYGEKFEDENFILK	1832.72	440.584	2	3.48022	0.323873
				VSFELFADK	1055.82	263.007	2	3.46382	0.495943
				VSFELFADKVPK	1380.51	545.491	2	3.36197	0.426241
				VSFELFADK	1055.95	391.638	2	3.3272	0.521269
				VSFELFADKVPK	1380.53	556.803	2	3.28001	0.409208
				VKEGMNIVEAmER	1522.64	588.105	2	3.22456	0.0274846
				FEDENFILK	1155.51	811.058	2	3.17579	0.0729882
				KITIADcGQLE	1247.7	57.6072	2	3.13755	0.351042
				KITIADcGQLE	1247.71	65.4336	2	2.98607	0.42157
				ITIADcGQLE	1119.85	281.541	2	2.98352	0.496097
				VSFELFADKVPK	1380.59	605.76	2	2.91914	0.342984
				VKEGMNIVEAmER	1522.78	680.89	3	2.89823
				FEDENFILK	1155.49	789.736	2	2.8702
				VSFELFADKVPK	1380.68	669.732	2	2.57044	0.170381
				VSFELFADKVPK	1380.55	572.357	2	2.51919	0.226025
				FEDENFILK	1155.37	689.654	2	2.41164	0.00348981
				EGMNIVEAmER	1294.83	192.904	2	2.39536	0.0595092
				VSFELFADK	1055.9	341.368	2	2.3129	0.312596
				VSFELFADKVPK	1379.77	9.82345	2	2.23375	0.149847
				VSFELFADK	1055.68	128.331	2	2.19876	0.392042
				KITIADcGQLE	1246.62	-809.139	2	2.14572	0.380124
				SIYGEKFEDENFILK	1833.1	649.991	2	2.06613	0.155335
				EGmNIVEAMER	1295.7	867.707	2	2.03029	0.0879279
				VKEGmNIVEAMER	1522.58	549.885	2	2.00852
18	IPI:IPI00908661.1	cDNA FLJ53125, highly similar to Phosphoglycerate kinase 1
				VSHVSTGGGASLELLEGK	1741.05	76.6487	2	4.22181	1
				VLNNmEIGTSLFDEEGAK	1983.5	285.627	2	3.88918	1
				ITLPVDFVTADKFDENAK	2023.99	469.118	2	3.60555	1
				ALESPERPFLAILGGAK	1770.14	648.479	2	3.57444	0.262462
				LGDVYVNDAFGTAHR	1635.78	605.328	2	3.34955	0.314139
				LTLDKLDVK	1045.68	999.688	2	2.07684	1
19	IPI:IPI00908876.1	cDNA FLJ50830, highly similar to Serum albumin
				KVPQVSTPTLVEVSR	1640.76	498.929	3	4.65106	0.454916
				KVPQVSTPTLVEVSR	1640.87	566.714	2	3.80993	1
				KVPQVSTPTLVEVSR	1640.87	567.858	3	3.70071	1
				KVPQVSTPTLVEVSR	1641.1	707.47	3	3.63681	1
				KVPQVSTPTLVEVSR	1640.43	297.488	2	3.55127	1
				VPQVSTPTLVEVSR	1512.61	507.352	2	3.35832	1
				KVPQVSTPTLVEVSR	1639.79	-90.9126	2	3.34893	1
				KVPQVSTPTLVEVSR	1641.29	824.082	3	3.33066	1
				KVPQVSTPTLVEVSR	1641.37	870.273	2	2.98986	1
				KVPQVSTPTLVEVSR	1640.58	393.891	2	2.66867	1
				YLYEIAR	927.489	-4.61241	2	2.56879	1
				YIcENQDSISSK	1444.19	379.392	2	2.54948	1
				KVPQVSTPTLVEVSR	1641.01	654.395	3	2.52489	1
				YIcENQDSISSK	1443.76	78.5905	2	2.39721	1
				YIcENQDSISSK	1444.57	639.816	2	2.37902	1
				KVPQVSTPTLVEVSR	1640.89	581.955	2	2.30264	1
				KVPQVSTPTLVEVSR	1640.38	269.665	2	2.28572	1
				KVPQVSTPTLVEVSR	1640.81	529.983	2	2.25464	1
				YIcENQDSISSK	1444.34	484.152	2	2.24654	1
				KVPQVSTPTLVEVSR	1640.59	397.312	2	2.16459	1
				KVPQVSTPTLVEVSR	1640.61	409.658	2	2.0638	1
				KVPQVSTPTLVEVSR	1640.5	341.898	2	2.03227	1
				YIcENQDSISSK	1444.64	692.087	2	2.02409	1
				KVPQVSTPTLVEVSR	1640.06	72.5518	2	2.01733	1
20	IPI:IPI00910575.1	cDNA FLJ59888, moderately similar to Prostaglandin E synthase 3
				LTFScLGGSDNFK	1446.51	576.393	2	3.41285	0.0691894
				LTFScLGGSDnFK	1446.51	-103.878	2	3.17671
21	IPI:IPI00029111.2	Dihydropyrimidinase-like 3 (DPYSL3)
				YGGmFcNVEGAFESK	1712.66	553.313	2	2.68309	0.0734147
				YGGmFcnVEGAFESK	1712.66	-21.2421	2	2.48611
				TLDFDALSVGQR	1322.59	692.968	2	3.29662	0.0942437
				TLDFDALSVGqR	1322.59	-51.0386	2	2.98593
				SAADLISQAR	1031.86	302.822	2	3.4779	0.167243
				SAADLISQAR	1031.83	273.136	2	2.08919	1
				SAADLISqAR	1031.86	-650.811	2	2.89624
				mDENQFVAVTSTNAAK	1742.45	370.795	2	4.28221
				mDENQFVAVTSTnAAK	1742.45	-193.936	2	4.2474
				mDENqFVAVTSTNAAK	1742.45	-193.936	2	4.44802	0.00486376
				mDENqFVAVTSTnAAK	1742.45	-758.666	2	3.6649
				mDEnQFVAVTSTNAAK	1742.45	-193.936	2	4.42639
				mDEnQFVAVTSTnAAK	1742.45	-758.666	2	3.92205
				mDEnqFVAVTSTNAAK	1742.45	-758.666	2	3.48592
				ImLEDGNLHVTQGAGR	1726.73	-73.6712	2	3.32729	0.0230298
				ImLEDGNLHVTqGAGR	1726.73	-643.545	2	2.72141
				ImLEDGnLHVTQGAGR	1726.73	-643.545	2	3.25066
				IFNLYPR	921.996	-562.258	2	2.22584	1
				GmYDGPVFDLTTTPK	1658.52	444.633	2	4.10534	1
				GmTTVDDFFqGTK	1464.57	637.668	2	2.62078	1
				GAPLVVIcQGK	1142.44	696.742	2	3.89159	0.126294
				GAPLVVIcqGK	1142.44	-164.589	2	3.40011
				DNFTAIPEGTNGVEER	1749.81	574.96	2	2.77309
				DNFTAIPEGTnGVEER	1749.81	12.6057	2	3.24881	0.133282
				DnFTAIPEGTNGVEER	1749.81	12.6057	2	2.7912
				DnFTAIPEGTnGVEER	1749.81	-549.749	2	2.81581
				DnFTAIPEGTnGVEER	1751.61	476.378	2	2.21323	1
				AITIASQTncPLYVTK	1781.97	593.957	2	3.50924	0.0637994
				AITIASqTNcPLYVTK	1781.97	593.957	2	3.28535
				AITIASqTncPLYVTK	1781.97	41.7509	2	2.71265
22	IPI:IPI00514623.2	Dihydropyrimidinase-like 4 (DPYSL4)
				mDENEFVAVTSTNAAK	1742.45	-193.938	2	4.44802	0.00486376
				mDENEFVAVTSTnAAK	1742.45	-758.669	2	3.6649
				mDEnEFVAVTSTNAAK	1742.45	-758.669	2	3.48592
23	IPI:IPI00012048.1	Nucleoside diphosphate kinase A
				TFIAIKPDGVqR	1346.81	788.076	2	2.93898	1
				GDFcIQVGR	1052.37	829.091	2	2.74086	0.137347
				FmqASEDLLK	1199.78	1008.8	2	2.64716	1
				GDFcIqVGR	1052.37	-105.955	2	2.36441
				GLVGEIIKR	985.492	885.22	2	2.11786	1
				GLVGEIIK	829.889	1650.88	2	2.10134	1
24	IPI:IPI00640741.1	19 kDa protein: Thioredoxin
				QGGLGPmnIPLVSDPK	1639.87	18.0295	2	3.4963	0.0618755
				TIAQDYGVLK	1108.35	676.282	2	3.3517	0.131457
				LVQAFQFTDK	1197.2	476.659	2	3.35008	0.0751343
				QGGLGPmNIPLVSDPK	1639.87	618.088	2	3.27997
				qGGLGPmNIPLVSDPK	1639.87	18.0295	2	3.17378
				LVQAFqFTDK	1197.2	-345.271	2	3.09838
				qGGLGPmNIPLVSDPK	1639.57	-160.281	2	2.96249	0.0316267
				LVQAFqFTDK	1197.83	177.298	2	2.9522	0.0150558
				LVqAFQFTDK	1197.2	-345.271	2	2.9436
				GLFIIDDK	921.404	971.922	2	2.932	0.266748
				LVQAFqFTDK	1197.75	110.045	2	2.91537	0.0138886
				TIAqDYGVLK	1108.35	-211.535	2	2.91109
				LVQAFQFTDK	1197.83	998.799	2	2.90775
				qGGLGPmnIPLVSDPK	1639.87	-582.029	2	2.90478
				LVqAFQFTDK	1197.75	110.045	2	2.87488
				QGGLGPmNIPLVSDPK	1639.57	439.885	2	2.8688
				QGGLGPmnIPLVSDPK	1639.57	-160.281	2	2.81655
				LVqAFQFTDK	1197.83	177.298	2	2.75041
				ADEGISFR	895.681	1394.57	2	2.70954
				LVQAFQFTDK	1197.25	515.181	2	2.63639	0.00613375
				LVqAFQFTDK	1197.25	-306.718	2	2.62022
				KQGGLGPmnIPLVSDPK	1767.97	21.0734	2	2.61972	0.0643663
				LVQAFQFTDK	1197.75	931.601	2	2.61799
				qGGLGPmnIPLVSDPK	1639.57	-760.447	2	2.50705
				RTIAQDYGVLK	1263.9	151.83	2	2.47593	0.148924
				KQGGLGPmNIPLVSDPK	1767.97	577.653	2	2.4511
				LVQAFqFTDK	1197.25	-306.718	2	2.39111
				LVqAFqFTDK	1197.83	-644.202	2	2.34059
				QGGLGPMNIPLVSDPK	1624.07	749.421	2	2.29836	0.0394193
				LVqAFqFTDK	1197.75	-711.511	2	2.28408
				LVqAFqFTDK	1197.2	-1167.2	2	2.21514
				qGGLGPMNIPLVSDPK	1624.07	143.527	2	2.20776
				QGGLGPMnIPLVSDPK	1624.07	143.527	2	2.10358
				GLFIIDDK	921.207	757.595	2	2.09795	0.303986
				TIAQDYGVLK	1107.67	56.2483	2	2.09346	0.0518492
				RTIAqDYGVLK	1263.9	-626.727	2	2.08149
				KqGGLGPmNIPLVSDPK	1767.97	21.0734	2	2.04499
25	IPI:IPI00910487.1	cDNA FLJ52569, highly similar to Collagen-binding protein 2 (Serpin H1)
				LFYADHPFIFLVR	1638.74	525.104	2	4.65746	0.542767
				HLAGLGLTEAIDKnK	1581.89	649.658	2	4.46666	0.529064
				GVVEVTHDLQK	1225.9	1015.01	2	4.15881	0.201426
				HLAGLGLTEAIDK	1338.69	707.84	2	3.97013	0.505589
				GVVEVTHDLqK	1225.9	212.324	2	3.32111
				LFYADHPFIFLVR	1638.82	573.941	2	3.23894	0.390191
				TGLYnYYDDEKEK	1638.67	-30.0458	2	3.17104	0.0356297
				TGLYnYYDDEKEK	1639.82	672.18	2	3.1329	0.396008
				TGLYNYYDDEKEK	1638.67	570.452	2	3.05805
				GVVEVTHDLQK	1225.38	588.878	2	3.04961	0.319112
				KAVAISLPK	927.251	697.994	2	2.94995	0.399016
				TGLYnYYDDEKEK	1639.05	202.625	2	2.84432	0.115308
				AVAISLPK	799.688	1475.64	2	2.72624	0.22673
				LPEVTKDVER	1186.75	931.358	2	2.6328	0.319522
				TGLYNYYDDEKEK	1638.44	429.719	2	2.58522	0.10081
				TGLYNYYDDEKEK	1639.05	802.983	2	2.51635
				GVVEVTHDLqK	1226.74	893.908	2	2.38587	0.107752
				TGLYnYYDDEKEK	1638.44	-170.863	2	2.3246
				HLAGLGLTEAIDK	1338.84	818.631	2	2.18122	0.122949
				GVVEVTHDLQK	1226.08	1157.24	2	2.08947	0.234741
				GVVEVTHDLqK	1225.38	-214.151	2	2.07644
				TGLYNYYDDEKEK	1638.5	465.39	2	2.0559	0.0253769
				TGLYnYYDDEKEK	1638.5	-135.171	2	2.00373
26	IPI:IPI00291006.1	Malate dehydrogenase, mitochondrial (MDH2)
				VAVLGASGGIGqPLSLLLK	1795.06	550.781	2	5.68739	0.566581
				VAVLGASGGIGQPLSLLLK	1791.89	-670.722	2	5.07262	0.558637
				FVFSLVDAmnGK	1345.69	772.645	2	4.65906	0.48128
				AGAGSATLSmAYAGAR	1471.74	704.582	2	4.1717	0.499178
				IFGVTTLDIVR	1233.98	208.376	2	4.00982	0.365947
				VDFPqDqLTALTGR	1564.07	829.135	2	3.11512	0.269524
				VnVPVIGGHAGK	1149.54	784.182	2	2.93052	0.465058
				GYLGPEqLPDcLK	1490.91	129.631	2	2.91423	0.0723681
				GYLGPEQLPDcLK	1490.91	789.64	2	2.70333
				TIIPLISQcTPK	1371.61	610.905	2	2.00603	0.0267345
27	IPI:IPI00249591.2	NACHT, LRR and PYD domains-containing protein 13 (NLRP13)
				ILqQLRK	900.28	791.776	2	2.3804
28	IPI:IPI00872379.1	Putative uncharacterized protein ANXA5 (Fragment)
				GLGTDEESILTLLTSR	1705.26	210.551	2	4.51498	0.499526
				GLGTDEESILTLLTSR	1705.66	442.883	2	4.32704	0.422074
				VLTEIIASR	1002.51	906.079	2	3.76097	0.364363
				ETSGNLEQLLLAVVK	1614.85	579.716	2	3.66008	0.0994454
				ETSGNLEQLLLAVVK	1614.73	506.353	2	3.61686	0.0945545
				VLTEIIASR	1002.59	986.364	2	3.58202	0.371002
				mLVVLLQANR	1173.72	883.296	2	3.34577	0.0564562
				GLGTDEESILTLLTSR	1704.8	-61.9167	2	3.31755	1
				ETSGNLEqLLLAVVK	1614.85	-29.6398	2	3.2961
				ETSGNLEqLLLAVVK	1614.73	-103.048	2	3.27487
				VLTEIIASR	1002.22	617.796	2	3.24915	0.332388
				ETSGnLEQLLLAVVK	1614.85	-29.6398	2	3.22137
				SEIDLFNIR	1106.27	-286.737	2	3.19819	0.11898
				nFATSLYSmIK	1292.65	793.936	2	3.15923	1
				ETSGnLEQLLLAVVK	1614.73	-103.048	2	3.15908
				mLVVLLQAnR	1173.72	44.9216	2	3.15689
				NFATSLYSmIK	1291.5	669.41	2	3.14002	0.141851
				mLVVLLqANR	1173.72	44.9216	2	3.12296
				NFATSLYSmIK	1291.45	628.226	2	3.10473	0.0552912
				mLVVLLQAnR	1174.22	467.6	2	3.09515	0.0429782
				DLLDDLKSELTGK	1447.85	743.905	2	3.03006	1
				LIVALmKPSR	1144.03	298.165	2	2.99107	1
				SEIDLFNIR	1107.83	1127.94	2	2.96528	0.0640989
				mLVVLLqANR	1174.22	467.6	2	2.96213
				ETSGNLEQLLLAVVK	1614.73	508.695	2	2.95708	0.105897
				nFATSLYSmIK	1291.45	-133.72	2	2.93307
				VLTEIIASR	1002.55	947.683	2	2.91669	1
				FITIFGTR	955.645	1156	2	2.90199	0.22719
				GLGTDEESILTLLTSR	1705.35	263.939	2	2.87632	1
				ETSGnLEQLLLAVVK	1615.65	466.62	2	2.86915	0.0167966
				NFATSLYSmIK	1291.75	861.305	2	2.84456	0.0374008
				ETSGNLEqLLLAVVK	1615.65	466.62	2	2.82095
				SEIDLFnIR	1106.27	-1176.23	2	2.81767
				NFATSLYSmIK	1292	1050.11	2	2.80243	0.00819926
				LIVALmKPSR	1144.05	313.205	2	2.77997	1
				nFATSLYSmIK	1292	288.482	2	2.77945
				SEIDLFnIR	1107.83	239.701	2	2.77521
				SEIDLFNIR	1105.91	-608.476	2	2.74955	1
				nFATSLYSmIK	1291.75	99.5366	2	2.73817
				LYDAYELK	1015.78	1243.63	2	2.70838	0.180019
				SEIDLFNIR	1107.88	1170.53	2	2.70577	0.102241
				nFATSLYSmIK	1291.5	-92.5047	2	2.6946
				LYDAYELK	1015.48	950.985	2	2.68509	0.218116
				LIVALmKPSR	1144.17	418.474	2	2.66948	1
				ETSGNLEqLLLAVVK	1614.73	-100.704	2	2.64393
				NFATSLYSmIK	1291.6	746.479	2	2.64153	0.0864883
				ETSGnLEQLLLAVVK	1614.73	-100.704	2	2.61421
				SEIDLFnIRK	1235.76	80.5442	2	2.60118	0.0992135
				LYDAYELK	1015.5	968.158	2	2.60033	0.213886
				VLTEIIASR	1002.36	757.273	2	2.59021	1
				SEIDLFNIR	1107.72	1025.9	2	2.58528	0.0611854
				VLTEIIASR	1000.21	-1392.88	2	2.58293	1
				mLVVLLQANR	1172.01	-571.497	2	2.5741	0.137256
				GAGTDDHTLIR	1156.08	440.654	2	2.57113	0.114489
				mLVVLLQANR	1173.74	901.169	2	2.52663	0.08018
				GAGTDDHTLIR	1156.24	571.615	2	2.50895	0.101557
				NFATSLYSmIK	1291.81	905.868	2	2.49465	0.175851
				GAGTDDHTLIR	1155.93	307.019	2	2.47868	0.0984744
				GLGTDEESILTLLTSR	1704.54	-213.535	2	2.4618	0.176241
				LYDAYELK	1013.93	-571.557	2	2.45487	1
				FITIFGTR	955.611	1120.21	2	2.44579	1
				SEIDLFnIR	1107.88	282.331	2	2.42913
				SEIDLFnIR	1107.72	137.57	2	2.4271
				nFATSLYSmIK	1291.6	-15.3768	2	2.41307
				VLTEIIASR	1002.68	1079.41	2	2.39757	1
				FITIFGTR	955.504	1008.42	2	2.39113	1
				NFATSLYSmIK	1291.59	736.279	2	2.38147	0.139757
				GLGTDEESILTLLTSR	1704.48	-247.704	2	2.35467	1
				LIVALmKPSR	1144.05	311.392	2	2.3542	1
				ETSGnLEqLLLAVVK	1614.85	-638.995	2	2.35394
				SEIDLFNIRK	1235.76	876.827	2	2.34311
				SEIDLFNIR	1107.91	1192.43	2	2.33962	0.110664
				LYDAYELK	1015.56	1027.66	2	2.33933	0.098742
				GLGTDEESILTLLTSR	1706.12	716.506	2	2.33718	1
				LYDAYELK	1015.76	1230.49	2	2.32896	0.0803066
				mLVVLLQAnR	1173.74	62.809	2	2.32405
				KnFATSLYSmIK	1419.39	-232.093	2	2.32255	0.0144109
				LYDAYELK	1015.77	1238.47	2	2.30843	0.113988
				mLVVLLqAnR	1173.72	-793.453	2	2.30274
				mLVVLLqAnR	1174.22	-370.42	2	2.29542
				nFATSLYSmIK	1291.86	182.114	2	2.29321	1
				mLVVLLqANR	1173.74	62.809	2	2.28944
				KNFATSLYSmIK	1419.39	461.174	2	2.28908
				SEIDLFNIR	1106.28	-278.68	2	2.26	0.0115691
				GAGTDDHTLIR	1156.03	392.735	2	2.25688
				DLLDDLKSELTGK	1447.85	748.96	2	2.24747	1
				ETSGnLEqLLLAVVK	1615.65	-142.433	2	2.24619
				NFATSLYSmIK	1291.93	999.703	2	2.24248	0.0703974
				NFATSLYSmIK	1291.61	754.601	2	2.23908	1
				NFATSLYSmIK	1292.13	1150.52	2	2.23544	0.0253228
				nFATSLYSmIK	1292.13	388.971	2	2.17883
				ETSGnLEqLLLAVVK	1614.73	-712.448	2	2.17739
				LYDAYELK	1015.58	1048.97	2	2.14062	1
				SEIDLFNIR	1107.76	1061.78	2	2.11751
				SEIDLFnIR	1107.81	216.676	2	2.10914
				nFATSLYSmIK	1291.93	238.04	2	2.08461
				SEIDLFnIR	1107.91	304.251	2	2.08071
				SEIDLFNIR	1107.81	1104.93	2	2.06824
				GAGTDDHTLIR	1156.26	592.612	2	2.06277
				nFATSLYSmIK	1291.81	144.134	2	2.05596
				GAGTDDHTLIR	1155.88	266.478	2	2.05476	1
				nFATSLYSmIK	1291.59	-25.5843	2	2.04864
				NFATSLYSmIK	1291.91	986.677	2	2.0472	1
				SEIDLFNIR	1106.49	-80.7078	2	2.04356
				VLTEIIASR	1002.3	699.345	2	2.02565	1
				SEIDLFNIR	1107.9	1187.48	2	2.01239	1
				GAGTDDHTLIR	1155.71	119.489	2	2.0026
29	IPI:IPI00297779.7	T-complex protein 1 subunit beta
				QVLLSAAEAAEVILR	1584	686.449	2	4.88299	0.0687996
				DASLmVTNDGATILK	1565.81	652.73	2	4.63473	0.118024
				qVLLSAAEAAEVILR	1584	65.2286	2	4.54705
				SLHDALcVLAqTVK	1556.8	633.134	2	4.33421	1
				DASLmVTnDGATILK	1565.81	24.2918	2	4.08772
				LIEEVmIGEDK	1292.06	323.388	2	3.73413	0.383732
				LIEEVmIGEDK	1292.56	711.696	2	3.66582	0.347735
				FRQDLmNIAGTTLSSK	1798.73	453.937	2	3.66532	0.00165532
				FRQDLmnIAGTTLSSK	1798.73	-93.1236	2	3.65925
				GATqQILDEAER	1332.53	662.715	2	3.63606	0.0293439
				GATQQILDEAER	1331.1	330.262	2	3.60832	0.112841
				DASLmVTnDGATILK	1566.64	552.567	2	3.55135	0.348435
				FRqDLmNIAGTTLSSK	1798.73	-93.1236	2	3.53832
				GATQqILDEAER	1332.53	662.715	2	3.52936
				QDLmnIAGTTLSSK	1495	-489.37	2	3.52369	0.0379835
				DASLMVTNDGATILK	1549.57	501.808	2	3.50229	0.0769532
				DASLmVTNDGATILK	1565.71	586.971	2	3.43671	0.0818489
				qVLLSAAEAAEVILR	1584.73	521.135	2	3.42867	0.375302
				QVLLSAAEAAEVILR	1583.81	566.143	2	3.42232	0.148413
				QDLmNIAGTTLSSK	1495	168.835	2	3.38985
				DASLMVTnDGATILK	1549.57	-133.217	2	3.23278
				FRqDLmNIAGTTLSSK	1799.49	325.898	3	3.23134	0.0169283
				GATqQILDEAER	1331.1	-408.989	2	3.20116
				FRQDLmnIAGTTLSSK	1799.49	325.898	3	3.17664
				GATQQILDEAER	1331.55	665.501	2	3.17577	0.00685691
				qDLmNIAGTTLSSK	1495	-489.37	2	3.16558
				DASLmVTnDGATILK	1565.71	-41.509	2	3.15542
				GATqQILDEAER	1331.55	-73.502	2	3.15399
				ILIAnTGmDTDKIK	1551	766.411	2	3.07821	1
				GATQQILDEAER	1331.77	835.6	2	3.07465	0.129422
				GATQqILDEAER	1331.1	-408.989	2	3.01681
				GATQqILDEAER	1331.55	-73.502	2	3.00764
				GATqQILDEAER	1332.4	570.793	2	2.99154	0.0520815
				LAVEAVLR	871.601	1215.98	2	2.91971	0.129189
				qVLLSAAEAAEVILR	1583.81	-55.1526	2	2.9144
				FRqDLmnIAGTTLSSK	1799.49	-220.933	3	2.89962
				FRqDLmnIAGTTLSSK	1798.73	-640.184	2	2.895
				FRqDLmNIAGTTLSSK	1799.93	570.62	2	2.88124	0.0186824
				GATQQILDEAER	1331.78	844.392	2	2.85172	0.0653419
				GATQqILDEAER	1332.4	570.793	2	2.83574
				FRQDLmnIAGTTLSSK	1799.93	570.62	2	2.82741
				DASLmVTNDGATILK	1564.86	43.579	2	2.81174	0.113774
				LAVEAVLR	871.909	1569.76	2	2.78592	0.141558
				GATQqILDEAER	1332.74	824.453	2	2.72109	0.049667
				FRqDLmnIAGTTLSSK	1799.93	23.9229	2	2.69091
				GATQQILDEAER	1331.75	814.993	2	2.67884	0.103231
				GATqQILDEAER	1331.77	96.7232	2	2.67672
				GATqQILDEAER	1331.78	105.522	2	2.66538
				DASLmVTNDGATILK	1565.51	459.869	2	2.6488	0.0589936
				qVLLSAAEAAEVILR	1583.22	-426.661	3	2.62389	1
				GATQqILDEAER	1331.77	96.7232	2	2.59036
				GATqQILDEAER	1332.74	824.453	2	2.58594
				GATqqILDEAER	1332.53	-75.7435	2	2.55505
				GATQqILDEAER	1331.78	105.522	2	2.5113
				GATqQILDEAER	1332.4	565.482	2	2.50858	0.0413475
				DASLmVTnDGATILK	1565.51	-168.691	2	2.49254
				DASLmVTnDGATILK	1564.86	-585.243	2	2.49184
				GATqqILDEAER	1331.55	-812.505	2	2.47721
				LAVEAVLR	871.826	1474.28	2	2.41532	0.105816
				GATQqILDEAER	1332.4	565.482	2	2.40486
				GATqQILDEAER	1331.75	76.1013	2	2.4023
				GATQQILDEAER	1331.98	990.077	2	2.39454	0.00836139
				ILIAnTGmDTDK	1309.86	937.017	2	2.38685	1
				GATQQILDEAER	1332.03	1029.99	2	2.38059	0.0518373
				GATqQILDEAER	1331.98	251.315	2	2.37452
				GATqQILDEAER	1333.02	1032.61	2	2.32519	0.0553108
				FRQDLmnIAGTTLSSK	1798.85	-27.0217	2	2.28584	0.0105385
				GATQqILDEAER	1331.75	76.1013	2	2.26463
				FRqDLmNIAGTTLSSK	1798.85	-27.0217	2	2.26175
				GATqQILDEAER	1332.03	291.261	2	2.25718
				GATQQILDEAER	1331.78	842.102	2	2.21895	0.0294329
				GATQqILDEAER	1331.97	244.168	2	2.21717	0.0372802
				GATqQILDEAER	1332.94	968.756	2	2.20629	0.08092
				GATQqILDEAER	1333.02	1032.61	2	2.19658
				LAVEAVLR	871.574	1185.07	2	2.18798	1
				GATQqILDEAER	1331.98	251.315	2	2.18243
				QDLmNIAGTTLSSK	1494.89	96.6617	2	2.18176	0.0543469
				FRQDLmNIAGTTLSSK	1798.85	520.003	2	2.16938
				GATQqILDEAER	1331.62	-18.2206	2	2.16291	0.0437598
				GATQqILDEAER	1331.78	103.23	2	2.15364
				GATqQILDEAER	1332.9	946.066	2	2.15234	0.00704053
				GATqQILDEAER	1332.88	926.119	2	2.14178	0.0430723
				GATQqILDEAER	1332.9	946.066	2	2.13719
				GATQQILDEAER	1331.97	982.936	2	2.13451
				DASLmVTNDGATILK	1565.62	531.723	2	2.13221	1
				LAVEAVLR	871.857	1509.86	2	2.09591	1
				GATqQILDEAER	1331.78	103.23	2	2.07906
				GATQqILDEAER	1332.03	291.261	2	2.07373
				GATQQILDEAER	1331.62	720.741	2	2.06826
				QDLmnIAGTTLSSK	1494.89	-561.591	2	2.06319
				GATQqILDEAER	1332.83	893.544	2	2.05972	1
				GATqqILDEAER	1332.74	86.1142	2	2.05642
				GATQqILDEAER	1332.88	926.119	2	2.04953
				GATQqILDEAER	1332.94	968.756	2	2.02776
				qDLmNIAGTTLSSK	1494.89	-561.591	2	2.01218
				GATqqILDEAER	1332.4	-167.733	2	2.00101
30	IPI:IPI00797270.2	cDNA FLJ52069, highly similar to Triosephosphate isomerase
				HVFGESDELIGQK	1459.82	751.033	2	3.81528	0.0715457
				HVFGESDELIGqK	1459.82	76.9656	2	3.54232
				VVLAYEPVWAIGTGK	1603.75	539.128	2	3.42809	1
31	IPI:IPI00008530.1	60S acidic ribosomal protein P0
				TSFFQALGITTK	1314.21	381.832	2	4.04585	0.119902
				GTIEILSDVQLIK	1429.85	712.84	2	3.66763	0.0640283
				IIQLLDDYPK	1218.29	502.192	2	3.59464	0.123591
				TSFFqALGITTK	1314.21	-366.918	2	3.56074
				GTIEILSDVqLIK	1429.85	24.6445	2	3.4328
				GTIEILSDVQLIK	1429.74	635.712	2	3.23728	0.019414
				GTIEILSDVqLIK	1429.74	-52.5366	2	3.17443
				IIqLLDDYPK	1218.29	-305.511	2	3.15037
				GNVGFVFTK	969.689	1205.01	2	2.80076	0.186427
				TSFFQALGITTK	1315.17	1106.46	2	2.52746	0.0266462
				TSFFqALGITTK	1315.17	358.253	2	2.46011
				GnVGFVFTK	969.689	190.233	2	2.27862
				cFIVGADnVGSK	1267.91	241.576	2	2.26306	0.0961628
				GNVGFVFTK	969.617	1131.45	2	2.17108	1
				cFIVGADNVGSK	1267.91	1017.67	2	2.04543
amino acid	modification
m	oxidation
c	carbamidomethylation
n	deamidation
q	deamidation
